# Supplementary material for: Fumonisin B1 Exposure Causes Intestinal Tissue Damage by Triggering Oxidative Stress Pathways and Inducing Associated CYP Isoenzymes
Source: Toxins (Basel). 2025 May 12;17(5):239. doi: 10.3390/toxins17050239 (PMC12116071; doi:10.3390/toxins17050239)
Supplement: Supplementary file 1 [file toxins-17-00239-s001.zip]

Archive with 1 entries (1 files):
- toxins-3567621-supplementary.pdf
